# Supplementary material for: Effects of Arbuscular Mycorrhizal Fungi and Biochar on Growth, Nutrient Absorption, and Physiological Properties of Maize (Zea mays L.)
Source: J Fungi (Basel). 2022 Dec 5;8(12):1275. doi: 10.3390/jof8121275 (PMC9782859; doi:10.3390/jof8121275)
Supplement: Supplementary file 1 [file jof-08-01275-s001.zip]

Archive with 1 entries (1 files):
- jof-2033901-supplementary.pdf
